# Supplementary material for: Modification of Epoxy Compositions by the Application of Various Fillers of Natural Origin
Source: Materials (Basel). 2023 Apr 17;16(8):3149. doi: 10.3390/ma16083149 (PMC10141959; doi:10.3390/ma16083149)
Supplement: Supplementary file 1 [file materials-16-03149-s001.zip]

Archive with 1 entries (1 files):
- materials-2272443-supplementary-proofed.pdf
